# Supplementary material for: Pan-Cancer Analysis of Head-to-Head Gene Pairs in Terms of Transcriptional Activity, Co-expression and Regulation
Source: Front Genet. 2021 Jan 7;11:560997. doi: 10.3389/fgene.2020.560997 (PMC7817982; doi:10.3389/fgene.2020.560997)
Supplement: Supplementary Table 1 — Frequency of biotypes of H2H gene pairs. [file Table_1.XLS]

## Sheet: STable 1
Supplementary Table 1.Frequency of biotypes of H2H gene pairs.
Biotype	count	Proportion
protein_coding+protein_coding	1197	0.38
antisense+protein_coding	935	0.296825
lincRNA+protein_coding	377	0.119683
protein_coding+pseudogene	129	0.0409524
lincRNA+lincRNA	105	0.0333333
pseudogene+pseudogene	96	0.0304762
lincRNA+pseudogene	86	0.0273016
processed_transcript+protein_coding	56	0.0177778
miRNA+protein_coding	25	0.00793651
antisense+lincRNA	21	0.00666667
antisense+pseudogene	17	0.00539683
lincRNA+processed_transcript	9	0.00285714
miRNA+pseudogene	9	0.00285714
protein_coding+snRNA	9	0.00285714
lincRNA+miRNA	7	0.00222222
misc_RNA+protein_coding	6	0.00190476
misc_RNA+pseudogene	6	0.00190476
antisense+processed_transcript	5	0.0015873
miRNA+miRNA	5	0.0015873
antisense+antisense	4	0.00126984
misc_RNA+snoRNA	4	0.00126984
processed_transcript+pseudogene	4	0.00126984
antisense+miRNA	3	0.000952381
antisense+sense_overlapping	3	0.000952381
lincRNA+misc_RNA	3	0.000952381
lincRNA+snRNA	3	0.000952381
misc_RNA+snRNA	3	0.000952381
pseudogene+snRNA	3	0.000952381
antisense+snRNA	2	0.000634921
miRNA+snRNA	2	0.000634921
protein_coding+sense_intronic	2	0.000634921
protein_coding+sense_overlapping	2	0.000634921
antisense+misc_RNA	1	0.00031746
IG_V_gene+pseudogene	1	0.00031746
IG_V_pseudogene+pseudogene	1	0.00031746
lincRNA+snoRNA	1	0.00031746
polymorphic_pseudogene+protein_coding	1	0.00031746
processed_transcript+processed_transcript	1	0.00031746
protein_coding+snoRNA	1	0.00031746
pseudogene+rRNA	1	0.00031746
pseudogene+sense_intronic	1	0.00031746
pseudogene+sense_overlapping	1	0.00031746
pseudogene+snoRNA	1	0.00031746
snoRNA+snoRNA	1	0.00031746
