# Supplementary material for: Pan-Cancer Analysis of Head-to-Head Gene Pairs in Terms of Transcriptional Activity, Co-expression and Regulation
Source: Front Genet. 2021 Jan 7;11:560997. doi: 10.3389/fgene.2020.560997 (PMC7817982; doi:10.3389/fgene.2020.560997)
Supplement: Supplementary Table 2 — Shifted H2H gene pairs associated with overall survival (OS) and disease free survival (DFS). [file Table_2.XLS]

## Sheet: STable 2
Supplementary Table 2. Shifted H2H gene pairs associated with overall survival (OS) and disease free survival (DFS).
H2H pair	cancer type	n(pair score=0)	n(pair score=1)	HR(pair score=1)	Pvalue_logrank	Event	Housekeeping genes
ABHD3-MIB1	KIRC	417	10	1.1e-07	0.015	DFS	MIB1
ABHD3-MIB1	LUSC	314	29	1.3e-08	0.0012	DFS	MIB1
ANKRD11-SPG7	LIHC	176	197	1.6	0.0052	OS	SPG7
APIP-PDHX	LUAD	472	36	0.47	0.04	OS	APIP-PDHX
APIP-PDHX	LUAD	346	30	0.25	0.013	DFS	APIP-PDHX
ARFRP1-ZGPAT	BLCA	173	233	1.4	0.026	OS	ARFRP1-ZGPAT								Row Labels	Count of genepair
ARFRP1-ZGPAT	KIRC	52	375	0.38	0.00022	DFS	ARFRP1-ZGPAT								DFS	82
ATAD2-WDYHV1	KICH	21	44	320000000	0.012	OS									ABHD3-MIB1	2
ATAD2-WDYHV1	KIRP	160	130	2.1	0.014	OS									APIP-PDHX	1
ATAD2-WDYHV1	KIRP	130	107	2.8	0.0075	DFS									ARFRP1-ZGPAT	1
ATAD2-WDYHV1	THCA	28	434	27000000	0.019	DFS									ATAD2-WDYHV1	2
AURKA-CSTF1	LIHC	272	101	1.7	0.0088	OS	CSTF1								AURKA-CSTF1	2
AURKA-CSTF1	LUAD	381	127	1.8	0.00029	OS	CSTF1								B3GALNT1-NMD3	1
AURKA-CSTF1	LUAD	285	91	1.9	0.0057	DFS	CSTF1								C1orf109-CDCA8	3
AURKA-CSTF1	UCEC	326	150	1.7	0.03	DFS	CSTF1								C1orf43-UBAP2L	1
B3GALNT1-NMD3	KIRC	400	27	2.7	0.0029	DFS	NMD3								CENPK-PPWD1	1
C1orf109-CDCA8	KIRC	26	508	0.32	0.00021	OS	C1orf109								CISH-MAPKAPK3	2
C1orf109-CDCA8	KIRP	12	278	0.24	0.049	OS	C1orf109								DHFRL1-NSUN3	3
C1orf109-CDCA8	LIHC	170	203	0.52	0.00024	OS	C1orf109								DLL1-FAM120B	1
C1orf109-CDCA8	LUAD	285	223	0.72	0.027	OS	C1orf109								DNAJC2-PSMC2	1
C1orf109-CDCA8	BLCA	244	34	0.3	0.041	DFS	C1orf109								FAF1-CDKN2C	3
C1orf109-CDCA8	KIRP	11	226	0.13	0.0035	DFS	C1orf109								HELQ-MRPS18C	1
C1orf109-CDCA8	UCEC	398	78	0.43	0.041	DFS	C1orf109								HPS5-GTF2H1	1
C1orf43-UBAP2L	BLCA	52	354	0.58	0.012	OS	C1orf43-UBAP2L								IKZF5-ACADSB	2
C1orf43-UBAP2L	UCEC	173	359	0.61	0.026	OS	C1orf43-UBAP2L								IRGQ-ZNF576	1
C1orf43-UBAP2L	UCEC	154	322	0.58	0.039	DFS	C1orf43-UBAP2L								LYPD4-DMRTC2	1
CARS2-ING1	HNSC	32	488	2.9	0.0025	OS	CARS2-ING1								MBTD1-UTP18	1
CARS2-ING1	LIHC	27	346	2.5	0.02	OS	CARS2-ING1								MED20-BYSL	4
CENPK-PPWD1	COAD	315	51	1.8	0.0032	DFS	PPWD1								METTL4-NDC80	5
CISH-MAPKAPK3	LIHC	224	149	0.66	0.021	OS									METTL8-DCAF17	2
CISH-MAPKAPK3	BRCA	404	513	0.6	0.041	DFS									MRPL21-IGHMBP2	2
CISH-MAPKAPK3	LUAD	274	102	0.55	0.022	DFS									MRPL51-NCAPD2	3
DCUN1D2-TMCO3	BLCA	368	38	0.45	0.012	OS	TMCO3								NAT9-TMEM104	3
DHCR7-NADSYN1	BLCA	248	158	1.6	0.0026	OS									NDUFA2-IK	2
DHCR7-NADSYN1	COAD	111	337	0.63	0.041	OS									NDUFA7-RPS28	2
DHCR7-NADSYN1	HNSC	132	388	1.5	0.013	OS									NUDCD1-ENY2	2
DHCR7-NADSYN1	KIRP	262	28	3.1	0.018	OS									NUP43-PCMT1	1
DHCR7-NADSYN1	UCEC	239	293	2.1	0.0012	OS									PARN-BFAR	1
DHFRL1-NSUN3	LIHC	34	339	0.54	0.024	OS									PLAGL2-POFUT1	1
DHFRL1-NSUN3	ESCA	11	104	77000000	0.033	DFS									POLR1A-PTCD3	2
DHFRL1-NSUN3	KIRC	6	421	9200000	0.037	DFS									POLR3C-RNF115	1
DHFRL1-NSUN3	LUAD	62	314	2.2	0.02	DFS									PPP2R3C-KIAA0391	1
DLL1-FAM120B	ESCA	154	31	1.9	0.036	OS	FAM120B								PSME2-RNF31	1
DLL1-FAM120B	HNSC	214	153	1.9	0.0095	DFS	FAM120B								RPUSD4-FAM118B	1
DNAJC2-PSMC2	UCEC	439	37	2.1	0.043	DFS	DNAJC2-PSMC2								RUVBL1-EEFSEC	1
DPH3-OXNAD1	KIRP	26	264	76000000	0.0056	OS	DPH3-OXNAD1								SLC25A32-DCAF13	1
FAF1-CDKN2C	BRCA	21	1083	9400000	0.015	OS	FAF1								TFB2M-CNST	1
FAF1-CDKN2C	HNSC	68	452	1.9	0.0069	OS	FAF1								THAP8-WDR62	2
FAF1-CDKN2C	KIRC	66	468	0.58	0.0094	OS	FAF1								TMEM203-NDOR1	3
FAF1-CDKN2C	KIRP	15	275	0.27	0.011	OS	FAF1								TMEM60-PHTF2	3
FAF1-CDKN2C	UCEC	38	494	0.32	0.00064	OS	FAF1								TTC13-ARV1	3
FAF1-CDKN2C	KIRC	51	376	0.49	0.0074	DFS	FAF1								UCHL5-TROVE2	1
FAF1-CDKN2C	KIRP	12	225	0.27	0.041	DFS	FAF1								WDHD1-SOCS4	2
FAF1-CDKN2C	UCEC	29	447	0.32	0.0055	DFS	FAF1								OS	91
G3BP2-USO1	LIHC	238	135	1.5	0.032	OS									ANKRD11-SPG7	1
HELQ-MRPS18C	HNSC	491	29	0.38	0.0034	OS	MRPS18C								APIP-PDHX	1
HELQ-MRPS18C	ESCA	99	16	3.2	0.023	DFS	MRPS18C								ARFRP1-ZGPAT	1
HPS5-GTF2H1	LIHC	212	161	0.65	0.018	OS	GTF2H1								ATAD2-WDYHV1	2
HPS5-GTF2H1	KIRC	327	100	1.6	0.021	DFS	GTF2H1								AURKA-CSTF1	2
IKZF5-ACADSB	LUAD	412	96	1.5	0.023	OS	IKZF5								C1orf109-CDCA8	4
IKZF5-ACADSB	STAD	255	156	1.5	0.019	OS	IKZF5								C1orf43-UBAP2L	2
IKZF5-ACADSB	KIRC	396	31	2.6	0.0035	DFS	IKZF5								CARS2-ING1	2
IKZF5-ACADSB	STAD	196	109	2.5	0.0031	DFS	IKZF5								CISH-MAPKAPK3	1
IRGQ-ZNF576	LUSC	14	329	26000000	0.039	DFS	IRGQ-ZNF576								DCUN1D2-TMCO3	1
LYPD4-DMRTC2	COAD	272	11	3.8	0.018	OS									DHCR7-NADSYN1	5
LYPD4-DMRTC2	KIRC	395	139	1.8	0.00022	OS									DHFRL1-NSUN3	1
LYPD4-DMRTC2	KIRP	250	40	3.1	0.0026	OS									DLL1-FAM120B	1
LYPD4-DMRTC2	COAD	209	10	4.1	0.027	DFS									DPH3-OXNAD1	1
MBTD1-UTP18	BLCA	323	83	0.63	0.024	OS									FAF1-CDKN2C	5
MBTD1-UTP18	ESCA	96	19	3.6	0.0093	DFS									G3BP2-USO1	1
MED20-BYSL	KIRC	285	249	0.55	0.00011	OS	MED20								HELQ-MRPS18C	1
MED20-BYSL	KIRP	86	204	0.37	0.0013	OS	MED20								HPS5-GTF2H1	1
MED20-BYSL	LUAD	254	254	0.73	0.035	OS	MED20								IKZF5-ACADSB	2
MED20-BYSL	ESCA	56	59	2.3	0.048	DFS	MED20								LYPD4-DMRTC2	3
MED20-BYSL	KIRC	217	210	0.54	0.0017	DFS	MED20								MBTD1-UTP18	1
MED20-BYSL	KIRP	67	170	0.36	0.0088	DFS	MED20								MED20-BYSL	3
MED20-BYSL	LUSC	258	85	1.9	0.029	DFS	MED20								METTL4-NDC80	5
METTL4-NDC80	KIRP	11	279	0.13	0.00078	OS									METTL8-DCAF17	1
METTL4-NDC80	LIHC	215	158	0.65	0.015	OS									MRPL21-IGHMBP2	4
METTL4-NDC80	LUAD	195	313	0.66	0.0049	OS									MRPL51-NCAPD2	4
METTL4-NDC80	STAD	329	82	1.5	0.029	OS									NAT9-TMEM104	2
METTL4-NDC80	UCEC	409	123	0.49	0.021	OS									NDUFA2-IK	2
METTL4-NDC80	BRCA	505	412	0.55	0.02	DFS									NDUFA7-RPS28	1
METTL4-NDC80	HNSC	341	26	0.31	0.046	DFS									NUP43-PCMT1	1
METTL4-NDC80	KIRC	19	408	0.28	0.0013	DFS									PARN-BFAR	1
METTL4-NDC80	LUAD	143	233	0.63	0.03	DFS									PLAGL2-POFUT1	1
METTL4-NDC80	UCEC	362	114	0.44	0.024	DFS									POLR1A-PTCD3	1
METTL8-DCAF17	HNSC	30	490	2.2	0.015	OS									POLR3C-RNF115	2
METTL8-DCAF17	ESCA	37	78	0.27	0.0022	DFS									PPP2R3C-KIAA0391	1
METTL8-DCAF17	KIRP	167	70	2.4	0.028	DFS									RECQL5-SAP30BP	1
MRPL21-IGHMBP2	HNSC	67	453	2.4	0.00011	OS	MRPL21								RHBDF1-MPG	2
MRPL21-IGHMBP2	KIRC	58	476	0.62	0.036	OS	MRPL21								RPUSD4-FAM118B	1
MRPL21-IGHMBP2	LUAD	136	372	1.8	0.0013	OS	MRPL21								RUVBL1-EEFSEC	1
MRPL21-IGHMBP2	UCEC	44	488	2.9	0.033	OS	MRPL21								SLC25A40-DBF4	1
MRPL21-IGHMBP2	LIHC	23	244	0.43	0.029	DFS	MRPL21								SMC1B-RIBC2	2
MRPL21-IGHMBP2	LUAD	100	276	1.9	0.02	DFS	MRPL21								TFB2M-CNST	1
MRPL51-NCAPD2	KIRC	48	486	0.52	0.0071	OS	MRPL51								THAP8-WDR62	3
MRPL51-NCAPD2	LIHC	18	355	0.39	0.013	OS	MRPL51								TM2D2-ADAM9	1
MRPL51-NCAPD2	LUAD	295	213	0.67	0.0085	OS	MRPL51								TMEM203-NDOR1	4
MRPL51-NCAPD2	UCEC	365	167	0.61	0.043	OS	MRPL51								TMEM60-PHTF2	3
MRPL51-NCAPD2	LUAD	217	159	0.57	0.012	DFS	MRPL51								TTC13-ARV1	2
MRPL51-NCAPD2	THCA	28	434	27000000	0.0099	DFS	MRPL51								WDHD1-SOCS4	1
MRPL51-NCAPD2	UCEC	330	146	0.53	0.029	DFS	MRPL51								Grand Total	173
NAT9-TMEM104	BLCA	115	291	0.56	0.00031	OS
NAT9-TMEM104	KIRC	219	315	1.7	0.0013	OS
NAT9-TMEM104	BLCA	75	203	0.41	0.0019	DFS
NAT9-TMEM104	THCA	50	412	79000000	0.0012	DFS
NAT9-TMEM104	UCEC	137	339	0.58	0.041	DFS
NDUFA2-IK	LIHC	149	224	0.55	0.00096	OS	NDUFA2
NDUFA2-IK	PRAD	417	81	3.9e-09	0.034	OS	NDUFA2
NDUFA2-IK	COAD	305	61	1.6	0.0092	DFS	NDUFA2
NDUFA2-IK	LIHC	104	163	0.48	0.0051	DFS	NDUFA2
NDUFA7-RPS28	KIRP	23	267	0.26	0.0016	OS	NDUFA7
NDUFA7-RPS28	COAD	59	307	1.8	0.019	DFS	NDUFA7
NDUFA7-RPS28	KIRP	18	219	0.2	0.0035	DFS	NDUFA7
NUDCD1-ENY2	KIRP	213	24	3.1	0.031	DFS	NUDCD1-ENY2
NUDCD1-ENY2	THCA	377	85	0.22	0.0014	DFS	NUDCD1-ENY2
NUP43-PCMT1	BLCA	359	47	0.53	0.023	OS	PCMT1
NUP43-PCMT1	COAD	347	19	3.1	0.00016	DFS	PCMT1
PARN-BFAR	LUSC	365	133	0.68	0.02	OS	PARN-BFAR
PARN-BFAR	LUSC	252	91	0.34	0.0027	DFS	PARN-BFAR
PLAGL2-POFUT1	LUSC	440	58	0.62	0.034	OS	POFUT1
PLAGL2-POFUT1	LUSC	298	45	0.31	0.019	DFS	POFUT1
POLR1A-PTCD3	BLCA	367	39	2	0.0031	OS	PTCD3
POLR1A-PTCD3	LUSC	226	117	1.7	0.048	DFS	PTCD3
POLR1A-PTCD3	UCEC	428	48	2.3	0.022	DFS	PTCD3
POLR3C-RNF115	HNSC	85	435	0.69	0.03	OS	POLR3C
POLR3C-RNF115	KIRC	140	394	1.6	0.012	OS	POLR3C
POLR3C-RNF115	LUAD	119	257	1.7	0.039	DFS	POLR3C
PPP2R3C-KIAA0391	KIRC	503	31	2	0.018	OS	PPP2R3C
PPP2R3C-KIAA0391	LIHC	246	21	0.23	0.0095	DFS	PPP2R3C
PSME2-RNF31	HNSC	19	348	0.41	0.048	DFS	RNF31
RECQL5-SAP30BP	THCA	283	230	3.3	0.023	OS	SAP30BP
RHBDF1-MPG	COAD	360	88	1.7	0.024	OS	MPG
RHBDF1-MPG	UCEC	492	40	2.1	0.032	OS	MPG
RPUSD4-FAM118B	LUAD	161	347	1.5	0.013	OS	FAM118B
RPUSD4-FAM118B	LUAD	122	254	2.6	0.00016	DFS	FAM118B
RUVBL1-EEFSEC	LIHC	191	182	1.7	0.002	OS	RUVBL1
RUVBL1-EEFSEC	PRAD	48	360	2.8	0.0093	DFS	RUVBL1
SLC25A32-DCAF13	COAD	353	13	2.2	0.023	DFS	SLC25A32
SLC25A40-DBF4	LIHC	270	103	0.55	0.0041	OS
SMC1B-RIBC2	COAD	425	23	3.2	0.00064	OS
SMC1B-RIBC2	HNSC	433	87	0.57	0.0049	OS
TFB2M-CNST	KICH	54	11	4.2	0.044	OS	TFB2M-CNST
TFB2M-CNST	ESCA	106	9	0.19	0.043	DFS	TFB2M-CNST
THAP8-WDR62	KIRC	18	516	0.31	0.0016	OS
THAP8-WDR62	KIRP	13	277	0.17	0.0011	OS
THAP8-WDR62	LUAD	296	212	0.7	0.016	OS
THAP8-WDR62	KIRP	9	228	0.2	0.034	DFS
THAP8-WDR62	PRAD	24	384	0.42	0.02	DFS
TM2D2-ADAM9	LIHC	178	195	0.64	0.013	OS	TM2D2
TMEM203-NDOR1	BLCA	176	230	1.7	0.00072	OS	TMEM203
TMEM203-NDOR1	HNSC	262	258	1.4	0.0075	OS	TMEM203
TMEM203-NDOR1	KIRC	18	516	0.27	0.00015	OS	TMEM203
TMEM203-NDOR1	LIHC	25	348	0.35	0.0027	OS	TMEM203
TMEM203-NDOR1	HNSC	189	178	2	0.0035	DFS	TMEM203
TMEM203-NDOR1	LIHC	17	250	0.26	0.016	DFS	TMEM203
TMEM203-NDOR1	LUSC	91	252	2	0.038	DFS	TMEM203
TMEM60-PHTF2	BRCA	1005	99	0.42	0.0037	OS	TMEM60
TMEM60-PHTF2	KICH	24	41	0.12	0.0035	OS	TMEM60
TMEM60-PHTF2	THCA	209	304	0.24	0.0068	OS	TMEM60
TMEM60-PHTF2	KIRP	62	175	0.4	0.022	DFS	TMEM60
TMEM60-PHTF2	PRAD	178	230	0.59	0.013	DFS	TMEM60
TMEM60-PHTF2	UCEC	293	183	0.58	0.047	DFS	TMEM60
TTC13-ARV1	COAD	144	304	1.6	0.038	OS	ARV1
TTC13-ARV1	KIRC	435	99	1.8	0.0018	OS	ARV1
TTC13-ARV1	COAD	119	247	1.7	0.0016	DFS	ARV1
TTC13-ARV1	STAD	66	239	0.51	0.044	DFS	ARV1
TTC13-ARV1	UCEC	258	218	1.7	0.033	DFS	ARV1
UCHL5-TROVE2	COAD	246	120	0.56	0.001	DFS	UCHL5
WDHD1-SOCS4	BLCA	327	79	1.6	0.015	OS	SOCS4
WDHD1-SOCS4	COAD	341	25	0.36	0.0078	DFS	SOCS4
WDHD1-SOCS4	LUAD	357	19	2.2	0.041	DFS	SOCS4
